# Supplementary material for: Systemic Analyses of Cuproptosis-Related lncRNAs in Pancreatic Adenocarcinoma, with a Focus on the Molecular Mechanism of LINC00853
Source: Int J Mol Sci. 2023 Apr 27;24(9):7923. doi: 10.3390/ijms24097923 (PMC10177970; doi:10.3390/ijms24097923)
Supplement: Supplementary file 1 [file ijms-24-07923-s001.zip]

Archive with 7 entries (7 files):
- Supplementary Figures S1-S8.pdf
- Supplementary Table S1.pdf
- Supplementary Table S2.pdf
- Supplementary Table S3.pdf
- Supplementary Table S4.pdf
- Supplementary Table S5.pdf
- Supplementary Table S6.pdf
